# Supplementary material for: The circular RNA circ-ERBIN promotes growth and metastasis of colorectal cancer by miR-125a-5p and miR-138-5p/4EBP-1 mediated cap-independent HIF-1α translation
Source: Mol Cancer. 2020 Nov 23;19:164. doi: 10.1186/s12943-020-01272-9 (PMC7682012; doi:10.1186/s12943-020-01272-9)
Supplement: Supplementary file 1 — Additional file 1. [file 12943_2020_1272_MOESM1_ESM.zip]

Archive with 2 entries (2 files):
- Additional file1 FigureS1-S7.pptx
- Supplementary figure legends.docx
