# Supplementary material for: The circular RNA circ-ERBIN promotes growth and metastasis of colorectal cancer by miR-125a-5p and miR-138-5p/4EBP-1 mediated cap-independent HIF-1α translation
Source: Mol Cancer. 2020 Nov 23;19:164. doi: 10.1186/s12943-020-01272-9 (PMC7682012; doi:10.1186/s12943-020-01272-9)
Supplement: Supplementary file 2 — Additional file 2. [file 12943_2020_1272_MOESM2_ESM.xlsx]

## Sheet: Sheet1
RT-PCR Primers:
Human 4EBP-1 Forward Primer	CTATGACCGGAAATTCCTGATGG
Human 4EBP-1 Reverse Primer	CCCGCTTATCTTCTGGGCTA
Human HIF-1α Forward Primer	CCACAGGACAGTACAGGATG
Human HIF-1α Reverse Primer	TCAAGTCGTGCTGAATAATACC
Human GAPDH Forword Primer	GAAATCCCATCACCATCTTCCAGG
Human GAPDH Reverse Primer	GAGCCCCAGCCTTCTCCATG
Mouse 4Ebp-1 Forward Primer	GGGGACTACAGCACCACTC
Mouse 4Ebp-1 Reverse Primer	CTCATCGCTGGTAGGGCTA
Mouse Gapdh Forword Primer	AGGTCGGTGTGAACGGATTTG
Mouse Gapdh Reverse Primer	GGGGTCGTTGATGGCAACA
Human circ-ERBIN Forward Primer	TACCAGCATCCATTGCAAAC
Human circ-ERBIN Reverse Primer	TCCTCTTCCCCTCGTAGACA
Mouse circ-Erbin Forward Primer	ACATTACCAGCCTCCATTGC
Mouse circ-Erbin Reverse Primer	TCTCCTCGTAGACAGCGACA
SiRNAs sequences:
si-circ-ERBIN #1	CAGCAAGAATGAATGTTGG
si-circ-ERBIN #2	GTCAGCAAGAATGAATGTT
si-circ-ERBIN #3	GAATGAATGTTGGCTCAAT
si-4EBP-1 #1	GTACCAGGATCATCTATGA
si-4EBP-1 #2	GCAATAGCCCAGAAGATAA
si-4EBP-1 #3	GATGGAGTGTCGGAACTCA
PCR primers for plasmids construction
circ-ERBIN Forward Primer	cgGAATTCTGAAATATGCTATCTTACAGAATGTTGGCTCAATTAAGAAACAT
circ-ERBIN Reverse Primer	cgGGATCCTCAAGAAAAAATATATTCACCATTCTTGCTGACATCCAGTTC
4EBP-1 Forward Primer	CCGGAATTCATGTCCGGGGGCAGCAGCTGCAG
4EBP-1 Reverse Primer	CCGCTCGAGAATGTCCATCTCAAACTGTGACT
